# Supplementary material for: Polysaccharides from Exocarpium Citri Grandis: Graded Ethanol Precipitation, Structural Characterization, Inhibition of α-Glucosidase Activity, Anti-Oxidation, and Anti-Glycation Potentials
Source: Foods. 2025 Feb 25;14(5):791. doi: 10.3390/foods14050791 (PMC11899376; doi:10.3390/foods14050791)
Supplement: Supplementary file 1 [file foods-14-00791-s001.zip]

Archive with 1 entries (1 files):
- foods-3439019-supplementary.pdf
